# Supplementary material for: Neuropeptide S (NPS) variants modify the signaling and risk effects of NPS Receptor 1 (NPSR1) variants in asthma
Source: PLoS One. 2017 May 2;12(5):e0176568. doi: 10.1371/journal.pone.0176568 (PMC5413018; doi:10.1371/journal.pone.0176568)
Supplement: S2 Table — (XLSX) [file pone.0176568.s002.xlsx]

## Sheet: Sheet1
S2 Table. Genetic association between NPSR1 polymorphisms with asthma at age 8 years in the BAMSE cohort
Chromosome	SNP	Allele 1	Allele 2	TEST*	Affected	Unaffected	Chi-square	DF	P-value
7	rs1006392	C	G	GENO	54/136/96	356/815/466	3.35	2	0.1873
7	rs1006392	C	G	TREND	244/328	1527/1747	3.095	1	0.07855
7	rs1006392	C	G	ALLELIC	244/328	1527/1747	3.109	1	0.07786
7	rs1006392	C	G	DOM	190/96	1171/466	3.061	1	0.08018
7	rs1006392	C	G	REC	54/232	356/1281	1.192	1	0.2749
7	rs714588	G	A	GENO	47/153/87	271/815/553	1.491	2	0.4745
7	rs714588	G	A	TREND	247/327	1357/1921	0.5557	1	0.456
7	rs714588	G	A	ALLELIC	247/327	1357/1921	0.5368	1	0.4638
7	rs714588	G	A	DOM	200/87	1086/553	1.292	1	0.2556
7	rs714588	G	A	REC	47/240	271/1368	0.004432	1	0.9469
7	rs2125404	G	A	GENO	2/64/217	17/317/1289	NA	NA	NA
7	rs2125404	G	A	TREND	68/498	351/2895	0.726	1	0.3942
7	rs2125404	G	A	ALLELIC	68/498	351/2895	0.7104	1	0.3993
7	rs2125404	G	A	DOM	66/217	334/1289	NA	NA	NA
7	rs2125404	G	A	REC	2/281	17/1606	NA	NA	NA
7	rs2168891	T	C	GENO	0/33/249	6/187/1426	NA	NA	NA
7	rs2168891	T	C	TREND	33/531	199/3039	0.07354	1	0.7863
7	rs2168891	T	C	ALLELIC	33/531	199/3039	0.07281	1	0.7873
7	rs2168891	T	C	DOM	33/249	193/1426	NA	NA	NA
7	rs2168891	T	C	REC	0/282	6/1613	NA	NA	NA
7	rs1963499	A	G	GENO	2/59/221	14/300/1304	NA	NA	NA
7	rs1963499	A	G	TREND	63/501	328/2908	0.5699	1	0.4503
7	rs1963499	A	G	ALLELIC	63/501	328/2908	0.5566	1	0.4556
7	rs1963499	A	G	DOM	61/221	314/1304	NA	NA	NA
7	rs1963499	A	G	REC	2/280	14/1604	NA	NA	NA
7	rs2168890	T	C	GENO	3/61/208	20/329/1211	NA	NA	NA
7	rs2168890	T	C	TREND	67/477	369/2751	0.1074	1	0.7431
7	rs2168890	T	C	ALLELIC	67/477	369/2751	0.1058	1	0.745
7	rs2168890	T	C	DOM	64/208	349/1211	NA	NA	NA
7	rs2168890	T	C	REC	3/269	20/1540	NA	NA	NA
7	rs1419793	C	G	GENO	1/10/272	0/43/1584	NA	NA	NA
7	rs1419793	C	G	TREND	12/554	43/3211	2.12	1	0.1454
7	rs1419793	C	G	ALLELIC	12/554	43/3211	2.167	1	0.141
7	rs1419793	C	G	DOM	11/272	43/1584	NA	NA	NA
7	rs1419793	C	G	REC	1/282	0/1627	NA	NA	NA
7	rs2530547	T	C	GENO	40/133/109	209/685/712	3.156	2	0.2064
7	rs2530547	T	C	TREND	213/351	1103/2109	2.371	1	0.1236
7	rs2530547	T	C	ALLELIC	213/351	1103/2109	2.48	1	0.1153
7	rs2530547	T	C	DOM	173/109	894/712	3.15	1	0.0759
7	rs2530547	T	C	REC	40/242	209/1397	0.2871	1	0.5921
7	rs887020	A	G	GENO	54/134/72	271/722/536	5.545	2	0.0625
7	rs887020	A	G	TREND	242/278	1264/1794	4.849	1	0.02767
7	rs887020	A	G	ALLELIC	242/278	1264/1794	4.938	1	0.02627
7	rs887020	A	G	DOM	188/72	993/536	5.37	1	0.02049
7	rs887020	A	G	REC	54/206	271/1258	1.386	1	0.2391
7	rs2530552	G	A	GENO	39/128/114	185/709/722	2.268	2	0.3218
7	rs2530552	G	A	TREND	206/356	1079/2153	2.252	1	0.1335
7	rs2530552	G	A	ALLELIC	206/356	1079/2153	2.285	1	0.1306
7	rs2530552	G	A	DOM	167/114	894/722	1.64	1	0.2004
7	rs2530552	G	A	REC	39/242	185/1431	1.358	1	0.2438
7	rs1379928	G	A	GENO	10/96/171	69/532/1015	0.5052	2	0.7768
7	rs1379928	G	A	TREND	116/438	670/2562	0.01259	1	0.9106
7	rs1379928	G	A	ALLELIC	116/438	670/2562	0.01249	1	0.911
7	rs1379928	G	A	DOM	106/171	601/1015	0.1171	1	0.7322
7	rs1379928	G	A	REC	10/267	69/1547	0.2573	1	0.612
7	rs11770777	C	G	GENO	26/96/160	93/573/958	5.009	2	0.0817
7	rs11770777	C	G	TREND	148/416	759/2489	2.119	1	0.1454
7	rs11770777	C	G	ALLELIC	148/416	759/2489	2.187	1	0.1391
7	rs11770777	C	G	DOM	122/160	666/958	0.5027	1	0.4783
7	rs11770777	C	G	REC	26/256	93/1531	5.009	1	0.02522
7	rs2530566	G	A	GENO	65/142/74	330/785/501	2.753	2	0.2524
7	rs2530566	G	A	TREND	272/290	1445/1787	2.595	1	0.1072
7	rs2530566	G	A	ALLELIC	272/290	1445/1787	2.63	1	0.1048
7	rs2530566	G	A	DOM	207/74	1115/501	2.469	1	0.1161
7	rs2530566	G	A	REC	65/216	330/1286	1.067	1	0.3016
7	rs963218	A	G	GENO	57/142/83	319/748/540	2.019	2	0.3643
7	rs963218	A	G	TREND	256/308	1386/1828	0.963	1	0.3264
7	rs963218	A	G	ALLELIC	256/308	1386/1828	1.003	1	0.3166
7	rs963218	A	G	DOM	199/83	1067/540	1.888	1	0.1695
7	rs963218	A	G	REC	57/225	319/1288	0.01973	1	0.8883
7	rs2609215	C	T	GENO	1/51/230	13/266/1348	NA	NA	NA
7	rs2609215	C	T	TREND	53/511	292/2962	0.106	1	0.7447
7	rs2609215	C	T	ALLELIC	53/511	292/2962	0.1049	1	0.746
7	rs2609215	C	T	DOM	52/230	279/1348	NA	NA	NA
7	rs2609215	C	T	REC	1/281	13/1614	NA	NA	NA
7	rs2531840	A	G	GENO	47/135/104	213/687/665	4.153	2	0.1254
7	rs2531840	A	G	TREND	229/343	1113/2017	4.034	1	0.04458
7	rs2531840	A	G	ALLELIC	229/343	1113/2017	4.192	1	0.04061
7	rs2531840	A	G	DOM	182/104	900/665	3.74	1	0.05314
7	rs2531840	A	G	REC	47/239	213/1352	1.597	1	0.2064
7	rs323917	G	C	GENO	0/33/256	9/198/1440	NA	NA	NA
7	rs323917	G	C	TREND	33/545	216/3078	0.5827	1	0.4452
7	rs323917	G	C	ALLELIC	33/545	216/3078	0.5877	1	0.4433
7	rs323917	G	C	DOM	33/256	207/1440	NA	NA	NA
7	rs323917	G	C	REC	0/289	9/1638	NA	NA	NA
7	rs323922	C	G	GENO	48/136/98	318/786/523	1.301	2	0.5218
7	rs323922	C	G	TREND	232/332	1422/1832	1.267	1	0.2603
7	rs323922	C	G	ALLELIC	232/332	1422/1832	1.288	1	0.2564
7	rs323922	C	G	DOM	184/98	1104/523	0.7441	1	0.3884
7	rs323922	C	G	REC	48/234	318/1309	0.988	1	0.3202
7	rs324377	A	C	GENO	55/143/84	358/803/459	0.9858	2	0.6109
7	rs324377	A	C	TREND	253/311	1519/1721	0.7908	1	0.3738
7	rs324377	A	C	ALLELIC	253/311	1519/1721	0.7913	1	0.3737
7	rs324377	A	C	DOM	198/84	1161/459	0.2489	1	0.6179
7	rs324377	A	C	REC	55/227	358/1262	0.9517	1	0.3293
7	hopo546333	A	G	GENO	3/46/239	9/262/1374	NA	NA	NA
7	hopo546333	A	G	TREND	52/524	280/3010	0.1695	1	0.6805
7	hopo546333	A	G	ALLELIC	52/524	280/3010	0.167	1	0.6828
7	hopo546333	A	G	DOM	49/239	271/1374	NA	NA	NA
7	hopo546333	A	G	REC	3/285	9/1636	NA	NA	NA
7	rs324384	C	T	GENO	58/142/86	331/799/493	0.01779	2	0.9911
7	rs324384	C	T	TREND	258/314	1461/1785	0.00179	1	0.9663
7	rs324384	C	T	ALLELIC	258/314	1461/1785	0.001798	1	0.9662
7	rs324384	C	T	DOM	200/86	1130/493	0.01077	1	0.9173
7	rs324384	C	T	REC	58/228	331/1292	0.001969	1	0.9646
7	rs324396	T	C	GENO	33/100/131	186/664/740	1.409	2	0.4945
7	rs324396	T	C	TREND	166/362	1036/2144	0.2532	1	0.6148
7	rs324396	T	C	ALLELIC	166/362	1036/2144	0.2682	1	0.6045
7	rs324396	T	C	DOM	133/131	850/740	0.8625	1	0.3531
7	rs324396	T	C	REC	33/231	186/1404	0.1398	1	0.7085
7	rs740347	C	G	GENO	8/72/206	39/392/1205	0.4065	2	0.8161
7	rs740347	C	G	TREND	88/484	470/2802	0.3976	1	0.5283
7	rs740347	C	G	ALLELIC	88/484	470/2802	0.4085	1	0.5227
7	rs740347	C	G	DOM	80/206	431/1205	0.3303	1	0.5655
7	rs740347	C	G	REC	8/278	39/1597	0.1743	1	0.6763
7	rs324981	T	A	GENO	59/143/83	372/808/464	0.5244	2	0.7693
7	rs324981	T	A	TREND	261/309	1552/1736	0.3851	1	0.5349
7	rs324981	T	A	ALLELIC	261/309	1552/1736	0.3891	1	0.5328
7	rs324981	T	A	DOM	202/83	1180/464	0.09662	1	0.7559
7	rs324981	T	A	REC	59/226	372/1272	0.5193	1	0.4712
7	rs17199659	C	T	GENO	6/80/202	41/398/1207	1.794	2	0.4078
7	rs17199659	C	T	TREND	92/484	480/2812	0.7389	1	0.39
7	rs17199659	C	T	ALLELIC	92/484	480/2812	0.7532	1	0.3855
7	rs17199659	C	T	DOM	86/202	439/1207	1.262	1	0.2614
7	rs17199659	C	T	REC	6/282	41/1605	0.1717	1	0.6786
7	rs10263447	C	G	GENO	8/95/186	76/551/1007	2.341	2	0.3101
7	rs10263447	C	G	TREND	111/467	703/2565	1.578	1	0.2091
7	rs10263447	C	G	ALLELIC	111/467	703/2565	1.567	1	0.2106
7	rs10263447	C	G	DOM	103/186	627/1007	0.7782	1	0.3777
7	rs10263447	C	G	REC	8/281	76/1558	2.084	1	0.1488
7	rs34705969	T	G	GENO	0/16/274	1/90/1540	NA	NA	NA
7	rs34705969	T	G	TREND	16/564	92/3170	0.006938	1	0.9336
7	rs34705969	T	G	ALLELIC	16/564	92/3170	0.00687	1	0.9339
7	rs34705969	T	G	DOM	16/274	91/1540	NA	NA	NA
7	rs34705969	T	G	REC	0/290	1/1630	NA	NA	NA
7	rs727162	G	C	GENO	14/83/181	81/531/995	1.126	2	0.5695
7	rs727162	G	C	TREND	111/445	693/2521	0.7008	1	0.4025
7	rs727162	G	C	ALLELIC	111/445	693/2521	0.7213	1	0.3957
7	rs727162	G	C	DOM	97/181	612/995	1.029	1	0.3105
7	rs727162	G	C	REC	14/264	81/1526	9.925e-006	1	0.9975
7	rs6972158	G	A	GENO	34/122/131	176/731/734	0.5569	2	0.7569
7	rs6972158	G	A	TREND	190/384	1083/2199	0.002339	1	0.9614
7	rs6972158	G	A	ALLELIC	190/384	1083/2199	0.002338	1	0.9614
7	rs6972158	G	A	DOM	156/131	907/734	0.08282	1	0.7735
7	rs6972158	G	A	REC	34/253	176/1465	0.3166	1	0.5737
*The TEST columns explains which test was used (GENO= basic genotypic, TREND=additive test, DOM=dominant test and REC=recessive test).
