# Supplementary material for: Neuropeptide S (NPS) variants modify the signaling and risk effects of NPS Receptor 1 (NPSR1) variants in asthma
Source: PLoS One. 2017 May 2;12(5):e0176568. doi: 10.1371/journal.pone.0176568 (PMC5413018; doi:10.1371/journal.pone.0176568)
Supplement: S4 Table — (XLS) [file pone.0176568.s004.xls]

## Sheet: TFpred intSNPs
S4 Table. Predicted changes in transcription factor binding sites encoded by the SNPs implicated in the epistasis between NPS and NPSR1
Seq. name	SNP pos.	allele	lost/new	Family/matrix	Further Information	Opt. thresh.	Start pos.	End pos.	Strand	Core sim.	Matrix sim.
rs2125404	26	C -> T	lost	V$FKHD/FHXB.01	Fork head homologous X binds DNA with a dual sequence specificity (FHXA and FHXB)	0.83	21	37	+	0.909	0.86
rs2125404	26	C -> T	lost	V$NF1F/NF1.01	Nuclear factor 1	0.82	11	31	+	0.763	0.834
rs2168890	26	A -> G	lost	V$BHLH/MESP1_2.01	Mesoderm posterior 1 and 2	0.91	22	34	-	0.892	0.916
rs2168890	26	A -> G	new	V$HOMF/HMX2.02	Hmx2/Nkx5-2 homeodomain transcription factor	0.82	19	37	-	1	0.828
rs2168890	26	A -> G	lost	V$OCT1/OCT2.01	Octamer-binding transcription factor-2, POU class 2 homeobox 2 (POU2F2)	0.8	22	36	-	0.757	0.825
rs323922	26	C -> G	new	V$PARF/VBP.01	PAR-type chicken vitellogenin promoter-binding protein	0.86	18	34	-	1	0.874
rs323922	26	C -> G	lost	V$NBRE/NBRE.01	Monomers of the nur subfamily of nuclear receptors (nur77, nurr1, nor-1)	0.86	18	32	-	1	0.87
rs323922	26	C -> G	lost	V$PERO/PPARG.03	Peroxisome proliferator-activated receptor gamma, DR1 sites	0.83	19	41	-	1	0.861
rs323922	26	C -> G	lost	V$PDX1/IPF1.01	Insulin promoter factor 1, pancreatic and duodenal homeobox 1 (Pdx1)	0.84	15	33	-	1	0.857
rs323922	26	C -> G	lost	V$HBOX/EVX1.01	Even-skipped homeobox 1	0.84	12	30	-	0.812	0.844
rs323922	26	C -> G	lost	V$HOXF/HOXB3.01	Homeobox B3 / Hox 2-gamma	0.84	14	32	+	0.867	0.844
rs323922	26	C -> G	new	V$HOMF/HMX2.02	Hmx2/Nkx5-2 homeodomain transcription factor	0.82	19	37	-	1	0.824
rs324384	26	C -> T	new	V$ARID/MRF2.01	Modulator recognition factor 2 (MRF2, ARID5B)	0.98	16	36	-	1	0.985
rs324384	26	C -> T	new	V$MITF/MIT.01	MIT (Microphthalmia transcription factor) and TFE3	0.92	17	31	+	1	0.951
rs324384	26	C -> T	new	V$HAML/AML2.01	RUNX3 (Runt-related transcription factor 3), AML2 (Acute myeloid leukemia 2)	0.94	21	35	+	1	0.95
rs324384	26	C -> T	new	V$EBOX/MYCMAX.02	c-Myc/Max heterodimer	0.92	16	32	-	0.86	0.933
rs324384	26	C -> T	new	V$HAND/PARAXIS.01	Paraxis (TCF15), member of the Twist subfamily of Class B bHLH factors, forms heterodimers with E12	0.86	14	34	-	0.882	0.926
rs324384	26	C -> T	new	V$IRXF/IRX5.01	Iroquois homeobox 5	0.86	18	30	+	1	0.915
rs324384	26	C -> T	new	V$IRXF/IRX5.01	Iroquois homeobox 5	0.86	17	29	-	1	0.913
rs324384	26	C -> T	new	V$P53F/TP63.01	Tumor protein p63	0.83	7	31	+	1	0.897
rs324384	26	C -> T	new	V$EBOX/MAX.02	MYC associated factor X	0.86	17	33	+	0.78	0.869
rs324384	26	C -> T	new	V$RP58/RP58.01	Zinc finger protein RP58 (ZNF238), associated preferentially with heterochromatin	0.84	18	30	+	0.757	0.848
rs324384	26	C -> T	new	V$BHLH/BHLHA15.01	Muscle, intestine and stomach expression 1 (MIST1)	0.82	19	31	-	0.75	0.841
rs324384	26	C -> T	new	V$BHLH/BHLHA15.01	Muscle, intestine and stomach expression 1 (MIST1)	0.82	18	30	+	0.75	0.823
rs324981	61	A -> T	lost	V$HOMF/NOBOX.01	Homeobox containing germ cell-specific transcription factor NOBOX	0.92	52	70	+	1	0.988
rs324981	61	A -> T	lost	V$HBOX/GSH2.01	Homeodomain transcription factor Gsh-2	0.95	53	71	+	1	0.977
rs324981	61	A -> T	lost	V$HOMF/BSX.01	Brain specific homeobox	0.95	53	71	-	1	0.956
rs324981	61	A -> T	lost	V$CLOX/CDP.02	Transcriptional repressor CDP	0.94	49	71	-	1	0.946
rs324981	61	A -> T	lost	V$BCDF/PCE1.01	Photoreceptor conserved element 1	0.89	54	70	+	1	0.946
rs324981	61	A -> T	lost	V$ARID/BRIGHT.01	Bright, B cell regulator of IgH transcription	0.92	47	67	-	1	0.937
rs324981	61	A -> T	lost	V$HOMF/HMX3.02	Hmx3/Nkx5-1 homeodomain transcription factor	0.92	48	66	+	1	0.937
rs324981	61	A -> T	lost	V$DLXF/DLX3.01	Distal-less 3 homeodomain transcription factor	0.91	50	68	+	1	0.93
rs324981	61	A -> T	lost	V$CAAT/NFY.04	Nuclear factor Y (Y-box binding factor)	0.92	55	69	-	1	0.93
rs324981	61	A -> T	lost	V$NKX6/NKX61.01	NK6 homeobox 1	0.91	54	68	+	1	0.926
rs324981	61	A -> T	lost	V$NKX6/NKX61.01	NK6 homeobox 1	0.91	51	65	-	1	0.916
rs324981	61	A -> T	lost	V$DLXF/DLX5.01	Distal-less homeobox 5	0.91	55	73	-	1	0.914
rs324981	61	A -> T	lost	V$NKXH/NKX25.02	Homeo domain factor Nkx-2.5/Csx, tinman homolog low affinity sites	0.88	54	72	+	1	0.903
rs324981	61	A -> T	lost	V$HOXF/HOXB8.01	Homeobox B8 / Hox-2delta	0.83	51	69	-	1	0.889
rs324981	61	A -> T	new	V$E2FF/E2F.02	E2F, involved in cell cycle regulation, interacts with Rb p107 protein	0.84	57	73	-	1	0.886
rs324981	61	A -> T	lost	V$HOXF/HOXA3.01	Homeobox A3	0.86	54	72	+	1	0.885
rs324981	61	A -> T	new	V$FKHD/FHXB.01	Fork head homologous X binds DNA with a dual sequence specificity (FHXA and FHXB)	0.83	51	67	-	1	0.885
rs324981	61	A -> T	lost	V$CART/PHOX2A.01	Paired-like homeobox 2a (Arix)	0.84	49	69	-	1	0.884
rs324981	61	A -> T	lost	V$LHXF/LHX6.01	LIM homeobox 6	0.84	51	73	-	0.793	0.882
rs324981	61	A -> T	lost	V$NKX1/NKX12.01	NK1 homeobox 2, Sax1-like	0.87	53	69	-	1	0.879
rs324981	61	A -> T	lost	V$HBOX/VAX2.01	Ventral anterior homeobox 2	0.85	52	70	-	1	0.877
rs324981	61	A -> T	lost	V$NKX1/NKX11.01	NK1 homeobox 1, SAX2	0.84	54	70	+	1	0.858
rs324981	61	A -> T	lost	V$BRNF/BRN3.03	POU class 4 homeobox 3 (POU4F3), BRN3C	0.83	52	70	+	1	0.847
rs324981	61	A -> T	lost	V$PAXH/PAX4.02	Paired box 4, homeodomain binding site	0.84	55	69	+	1	0.847
rs324981	61	A -> T	lost	V$LHXF/LHX4.01	LIM homeobox 4, Gsh4	0.83	50	72	+	1	0.844
rs324981	61	A -> T	lost	V$OCT1/OCT1.06	Octamer-binding factor 1	0.81	52	66	+	1	0.825
rs17199659	26	C -> T	new	O$INRE/DINR.01	Drosophila initiator motifs	0.94	20	30	-	0.968	0.949
rs10830123	26	C -> G	lost	V$ETSF/SPI1.03	SPI-1 proto-oncogene; hematopoietic transcription factor PU.1	0.88	20	40	-	1	0.885
